# Supplementary material for: Microstructure and Biological Properties of Electrospun In Situ Polymerization of Polycaprolactone-Graft-Polyacrylic Acid Nanofibers and Its Composite Nanofiber Dressings
Source: Polymers (Basel). 2021 Dec 3;13(23):4246. doi: 10.3390/polym13234246 (PMC8659835; doi:10.3390/polym13234246)
Supplement: Supplementary file 1 [file polymers-13-04246-s001.zip]

Archive with 1 entries (1 files):
- polymers-1452585-supplementary.pdf
